# Supplementary material for: Efficacy of a smartphone-based intervention — “Holidaily” — promoting recovery behaviour in workers after a vacation: study protocol for a randomised controlled trial
Source: BMC Public Health. 2020 Aug 26;20:1286. doi: 10.1186/s12889-020-09354-5 (PMC7448331; doi:10.1186/s12889-020-09354-5)
Supplement: Supplementary file 1 — Additional file 1. Appendix 1. Behaviour Change Techniques implemented in Holidaily and Gamification feature implemented in Holidaily. Description of data: The included date shows examples of which/how behaviour change techniques and gamification features were been implemented/employed in the Holidaily app [file 12889_2020_9354_MOESM1_ESM.xlsx]

## Sheet: BCT
Behaviour Change Techniques implemented in Holidaily
Strategies implemented in Holidaily	General Strategies
Goals and planning
Setting the goal to complete regularly a Daily	Goal-setting (behaviour)
Users are asked to indicate their intended/anticipated level of recovery for two weeks after their vacation	Goal-setting (outcome)
Graphical display of discrepency between users attained levels of recovery vs. their previously set outcome goal for their recovery (see Appendix 2. section: "Recovery")	Discrepancy between current behaviour and goal
Feedback and monitoring
Via email users recieve a weekly summary of their completed Dailys and how many points they have collected during the past week and in total	Monitoring of behaviour
Users are asked to rate their well-being and recovery experiences on a daily basis	Self-monitoring of outcome(s) of behaviour
Associations
On a daily basis users recieve push messages with the intention to remind users to complete a Daily and rate their well-being	Prompts/cues
Reward and threat
Users recieve points for each completed Daily. These points are converted into percentages and are displayed on the "Home" screen. After collecting a certain amount of points users are rewarded with new beach features (e.g. deck chair, spade, sunshade...) placed on the "Home" screen	Reward (outcome)

## Sheet: Gamification
Gamification features implemented in Holidaily
Features implemented in Holidaily	General Features
Economic
The collection of points and beach features	Digital rewards
Social
Holidave and Holidaisy	Avatar
A virtual character that supports and provides instructions	Agent
Performance-oriented
Evaluating the user’s performance in relation to how many poinst they have collected	Feedback
Differences in optical design. The "Home" screem fils up with beach features	Levels
Users rating their wellbeing daily	Secondary game objectives
Collected points are converted into percentages which are displayed on the homescreen	Ranks of achievement
Comparing users actual levels of recovery to their intended levels of recovery	Leaderboards
Embedding-focused
The back story to Holidaily is users vacation	Narrative context
